# Supplementary material for: ADSCs-Exo Attenuate NET Formation via the NADPH/MAPK Pathway and Mitigate NETs-Mediated Exacerbation of Hepatocyte Ferroptosis in a Miniature Pig Model of LIRI
Source: Cells. 2026 Jun 5;15(11):1040. doi: 10.3390/cells15111040 (PMC13257348; doi:10.3390/cells15111040)
Supplement: Supplementary file 1 [file cells-15-01040-s001.zip]

Archive with 1 entries (1 files):
- cells-4320975-supplementary.pdf
